# Supplementary material for: Are Children’s Externalizing and Internalizing Behaviours at 5 Years Predicted by Maternal Perinatal Depression Trajectory Profiles?
Source: Children (Basel). 2025 Apr 23;12(5):535. doi: 10.3390/children12050535 (PMC12110483; doi:10.3390/children12050535)
Supplement: Supplementary file 1 [file children-12-00535-s001.zip]

Archive with 1 entries (1 files):
- children-3584740-supplementary.pdf
